# Supplementary material for: Genome-wide exploration and characterization of miR172/euAP2 genes in Brassica napus L. for likely role in flower organ development
Source: BMC Plant Biol. 2019 Aug 1;19:336. doi: 10.1186/s12870-019-1936-2 (PMC6676641; doi:10.1186/s12870-019-1936-2)
Supplement: Supplementary file 1 — : Table S1 The miR172 precursor and mature sequences identified in the B.napus genome. (XLSX 9 kb) [file 12870_2019_1936_MOESM1_ESM.xlsx]

## Sheet: Sheet1
Table S1. The miR172 precursor and mature sequence identified in B.napus genome
miRNA	Chromosome	Start	End	Pre-miRNA sequence length	Strand	Pre-miRNA sequence	Mature sequnece	Mature sequence length
bna-miR172a	Ann_random	34160348	34160483	136	-[Negative strand]	ATCAGTCGCTTTTTGTAGGTGCAGCACCATCAAGATTCACATGGAAATTGAAAAACCCCTAATCTTATTAATTAGGGTTTTGATATGTATATATGAGAATCTTGATGATGCTGCATCAACAACAGACGGCTACCAA	AGAATCTTGATGATGCTGCAT	21
bna-miR172b-1	A03	4246396	4246510	115	-[Negative strand]	AACAGCCGGTAGTTGCAGATGCAGCATCATTAAGATTCACAAGAGATGTGGTTTTCTTGTTTTCTCGCCTCTTGGGAATCTTGATGATGCTGCATCAGCAACTACATGGCTACAC	GAATCTTGATGATGCTGCAT	20
bna-miR172b-2	C03	5770675	5770789	115	-[Negative strand]	AACAGCCGGTAGTTGCAGATGCAGCATCATTAAGATTCACAAGAGATGTGGTTTTCTTGTTTTCTCGCCTCTTGGGAATCTTGATGATGCTGCATCAGCAACTACATGGCTACAC	GAATCTTGATGATGCTGCAT	20
bna-miR172c	C02	5599570	5599695	126	-[Negative strand]	GGTAGTTGCAGATGCAGCATCATTAAGATTCACAAGTGAAGTGGTTTCCTTTGTTTTCGCCTCTCCATCCGAAAACAAAGGGTTCTTCTCGAATGGGAATCTTGATGATGCTGCATCAGCATATAC	GAATCTTGATGATGCTGCAT	20
bna-miR172d	A09	25644951	25645061	111	+[Positive strand]	TTTTTGCTATTGCATCATCATCAAGATTCAGAAATCATATTCCTTGATGGGTTCTCCTTCGAGCCTGTCTTTTTTGGTTTGAGAATCTTGATGATGCTGCAGCGGCGATTA	AGAATCTTGATGATGCTGCA	20
