# Supplementary material for: Genome-wide exploration and characterization of miR172/euAP2 genes in Brassica napus L. for likely role in flower organ development
Source: BMC Plant Biol. 2019 Aug 1;19:336. doi: 10.1186/s12870-019-1936-2 (PMC6676641; doi:10.1186/s12870-019-1936-2)
Supplement: Supplementary file 2 — : Table S2 Collinear euAP2 gene pairs among B. napus, Arabidopsis and its ancestor parents (B.rapa and B. oleracea). (XLSX 12 kb) [file 12870_2019_1936_MOESM2_ESM.xlsx]

## Sheet: bna-ath
Table S2. Collinear BnaAP2 gene pairs in B.napus and A. thaliana.
Chr name	Gene name	Chr name	Gene name
chrA02	BnaA02g06490D	5	AT5G60120.2
chrA03	BnaA03g22100D	2	AT2G28550.3
chrA03	BnaA03g53830D	4	AT4G36920.2
chrA03	BnaA03g53830D	5	AT5G67180.1
chrA07	BnaA07g13990D	2	AT2G28550.3
chrA07	BnaA07g12050D	5	AT5G67180.1
chrA10	BnaA10g12950D	5	AT5G60120.2
chrC01	BnaC01g01710D	4	AT4G36920.2
chrC01	BnaC01g01710D	5	AT5G67180.1
chrC03	BnaC03g26480D	2	AT2G28550.3
chrC04	BnaC04g15640D	2	AT2G28550.3
chrC06	BnaC06g15540D	3	AT3G54990.1
chrC07	BnaC07g16190D	5	AT5G67180.1
chrC08	BnaC08g25840D	2	AT2G39250.1
chrC08	BnaC08g25840D	3	AT3G54990.1
chrC09	BnaC09g35430D	5	AT5G60120.2

## Sheet: bna-bol
Table S2. Collinear BnaAP2 gene pairs in B.napus and B. oleracea.
Chr name	Gene name	Chr name	Gene name
chrA02	BnaA02g06490D	C1	Bo1g004960.1
chrA03	BnaA03g22100D	C1	Bo1g004960.1
chrA03	BnaA03g53830D	C2	Bo2g025090.1
chrA07	BnaA07g12050D	C2	Bo2g025090.1
chrA07	BnaA07g13990D	C2	Bo2g025090.1
chrA07	BnaA07g13990D	C3	Bo3g040110.1
chrA10	BnaA10g12950D	C3	Bo3g040110.1
chrA10	BnaA10g12950D	C4	Bo4g070350.1
chrC01	BnaC01g01710D	C4	Bo4g070350.1
chrC03	BnaC03g26480D	C6	Bo6g068410.1
chrC04	BnaC04g15640D	C7	Bo7g064000.1
chrC06	BnaC06g15540D	C7	Bo7g064000.1
chrC07	BnaC07g16190D	C7	Bo7g118400.1
chrC08	BnaC08g25840D	C8	Bo8g087280.1
chrC09	BnaC09g35430D	C9	Bo9g141100.1
chrA02	BnaA02g06490D	C9	Bo9g141100.1
chrA02	BnaA02g06490D	C1	Bo1g004960.1
chrA03	BnaA03g53830D	C1	Bo1g004960.1
chrA03	BnaA03g22100D	C1	Bo1g004960.1
chrA03	BnaA03g53830D	C2	Bo2g025090.1
chrA07	BnaA07g12050D	C2	Bo2g025090.1
chrA07	BnaA07g13990D	C3	Bo3g040110.1
chrA07	BnaA07g12050D	C3	Bo3g040110.1
chrA10	BnaA10g12950D	C4	Bo4g070350.1
chrC01	BnaC01g01710D	C4	Bo4g070350.1
chrC01	BnaC01g01710D	C6	Bo6g068410.1
chrC03	BnaC03g26480D	C6	Bo6g068410.1
chrC03	BnaC03g26480D	C7	Bo7g064000.1
chrC04	BnaC04g15640D	C7	Bo7g064000.1
chrC06	BnaC06g15540D	C7	Bo7g118400.1
chrC07	BnaC07g16190D	C7	Bo7g118400.1
chrC07	BnaC07g16190D	C8	Bo8g087280.1
chrC08	BnaC08g25840D	C8	Bo8g087280.1
chrC08	BnaC08g25840D	C9	Bo9g141100.1
chrC09	BnaC09g35430D	C9	Bo9g141100.1

## Sheet: bna-bra
Table S2. Collinear BnaAP2 gene pairs in B.napus and B. rapa.
Chr name	Gene name	Chr name	Gene name
chrA02	BnaA02g06490D	A02	Bra020262.1
chrA02	BnaA02g06490D	A10	Bra002510.1
chrA03	BnaA03g53830D	A01	Bra011741.1
chrA03	BnaA03g22100D	A03	Bra000487.1
chrA03	BnaA03g53830D	A03	Bra017809.1
chrA03	BnaA03g22100D	A07	Bra011939.1
chrA03	BnaA03g53830D	A07	Bra012139.1
chrA07	BnaA07g12050D	A01	Bra011741.1
chrA07	BnaA07g13990D	A03	Bra000487.1
chrA07	BnaA07g13990D	A07	Bra011939.1
chrA07	BnaA07g12050D	A07	Bra012139.1
chrA10	BnaA10g12950D	A02	Bra020262.1
chrA10	BnaA10g12950D	A10	Bra002510.1
chrC01	BnaC01g01710D	A01	Bra011741.1
chrC01	BnaC01g01710D	A03	Bra017809.1
chrC01	BnaC01g01710D	A07	Bra012139.1
chrC03	BnaC03g26480D	A03	Bra000487.1
chrC04	BnaC04g15640D	A03	Bra000487.1
chrC04	BnaC04g15640D	A07	Bra011939.1
chrC06	BnaC06g15540D	A09	Bra007123.1
chrC07	BnaC07g16190D	A01	Bra011741.1
chrC07	BnaC07g16190D	A07	Bra012139.1
chrC08	BnaC08g25840D	A09	Bra007123.1
chrC09	BnaC09g35430D	A02	Bra020262.1
chrC09	BnaC09g35430D	A10	Bra002510.1
