# Supplementary material for: Genome-wide exploration and characterization of miR172/euAP2 genes in Brassica napus L. for likely role in flower organ development
Source: BMC Plant Biol. 2019 Aug 1;19:336. doi: 10.1186/s12870-019-1936-2 (PMC6676641; doi:10.1186/s12870-019-1936-2)
Supplement: Supplementary file 4 — : Table S4 Cis-regulatory elements predicted in the promoter region of Bna-miR172 and euAP2 genes (XLSX 11 kb) [file 12870_2019_1936_MOESM4_ESM.xlsx]

## Sheet: Sheet2
Table S4. Cis-regulatory elements predicted in the promoter region of BnamiR172 and BnaAP2 genes
Gene	light response	Hormone response	stress response	Growth and development	other
Bna-miR172a	ACE,AE-box,Box 4,G-Box,GA-motif,GAG-motif,GT1-motif,MRE,	CGTCA-motif,TATC-box,TCA-element,TGACG-motif	HSE,LTR	circadian	CAAT box,TATA box
Bna-miR172b-1	AAAC-motif，AE-box，CATT-motif，G-Box，GA-motif，GAG-motif，GT1-motif，Gap-box，I-box，LAMP-element，MRE	ABRE，CGTCA-motif，GARE-motif，P-box， TCA-element，TGACG-motif	MBS,Box-W1	Not found	TATA box
Bna-miR172b-2	AAAC-motif，AE-box，G-Box，GA-motif，GAG-motif，GT1-motif，I-box，LAMP-element，TCT-motif	ABRE，GARE-motif，P-box	MBS,Box-W1,TC-rich repeats	CCAAT-box,circadian	TATA-box
Bna-miR172c	AAAC-motif,ACE,AE-box,ATC-motif,Box 4,Box I,CATT-motif,G-Box,GA-motif,GAG-motif,GAG-motif,TCCC-motif	ABRE,CGTCA-motif, P-box,TCA-element,TGACG-motif	LTR,MBS,TC-rich repeats	CCAAT-box,circadian	TATA-box
Bna-miR172d	ACE,Box 4, Box I,G-Box,GA-motif,GAG-motif,GT1-motif, I-box,L-box,MNF1,MRE,Sp1,TCT-motif,as-2-box,GC-motif	ABRE,CGTCA-motif,TCA-element,TGACG-motif	HSE,LTR,MBS,Box-W1,ARE,TC-rich repeats	circadian	TATA-box
BnaAP2-1	Box 4,G-box,GAG-motif,MNF1,Sp1,TCCC-motif	ABRE,CGTCA-motif,TCA-element,TGACG-motif,motif Iib	MBS,TC-rich repeats	CCGTCC-box,Skn-1_motif	TATA-box
BnaAP2-2	CATT-motif ,ATCT-motif,Box 4,GA-motif,GAG-motif,I-box, MNF1,Sp1	TCA-element	HSE, TC-rich repeats	5UTR Py-rich stretch, ATGCAAAT motif,circadian	AAGAA-motif,CAAT-box,TATA-box
BnaAP2-3	AE-box,AT1-motif,Box 4,Box I,GAG-motif,Sp1,TCCC-motif,chs-CMA1a	TCA-element	ARE,HSE,LTR,P-box, TC-rich repeats,WUN-motif	5UTR Py-rich stretch,HD-Zip 1,HD-Zip 2	CAAT-box,TATA-box
BnaAP2-4	Box 4, Box I,GA-motif,GATA-motif,GT1-motif,Sp1	AuxRR-core,TCA-element,TGA-element	ARE,HSE,TC-rich repeats	5UTR Py-rich stretch,GCN4_motif,Skn-1_motif,circadian,ATGCAAAT motif	CAAT-box,TATA-box
BnaAP2-5	Box 4,G-Box,GT1-motif,Sp1	ABRE,CGTCA-motif,TGACG-motif	ARE,MBS	CCAAT-box,CCGTCC-box,Skn-1_motif	A-box,AT-rich sequence,CAAT-box,EIRE,TATA-box
BnaTOE1-1	Box I,CATT-motif,GATA-motif,TCT-motif	GARE-motif,TCA-element	ARE,Box-W1,EIRE,HSE,TC-rich repeats	O2-site,Skn-1_motif,circadian	CAAT-box,OBP-1 site,TATA-box
BnaTOE1-2	ATCT-motif,Box I,chs-CMA1a	ERE	A-box,ARE,Box-W1, HSE,LTR ,MBS,W box	5UTR Py-rich stretch ,CCAAT-box,CCGTCC-box,circadian	CAAT-box,TATA-box
BnaTOE1-3	ATCT-motif,Box I,chs-Unit 1 m1	TCA-element	ARE,Box-W1,HSE,TC-rich repeats	CCAAT-box	AT-rich sequence, Box III,CAAT-box,TATA-box
BnaTOE1-4	Box 4,Box I,I-box,TCT-motif,chs-CMA1a	ERE,TCA-element,TGA-element	ARE,Box-W1,MBS,TC-rich repeats,W box,WUN-motif	CCAAT-box,CCGTCC-box,GCN4_motif,circadian	A-box,CAAT-box,OBP-1 site,TATA-box
BnaTOE1-5	AAAC-motif,Box 4, G-Box,GAG-motif,GATA-motif,GT1-motif,I-box,MRE,Sp1	ABRE	LTR,MBS, TC-rich repeats	Not found	3-AF3 binding site,AAGAA-motif,CAAT-box,TATA-box
BnaTOE2-1	AAAC-motif,ACA-motif,ATC-motif,G-box,P-box ,Sp1	GARE-motif	A-box,EIRE,HSE,TC-rich repeats	CCGTCC-box,Skn-1_motif	AT-rich element,CAAT-box,TATA-box
BnaTOE2-2	ATCT-motif,Box 4,CG-motif,GT1-motif,I-box,Sp1,TCT-motif	TCA-element,TGA-element	MBS	5UTR Py-rich stretch,CAT-box,GCN4_motif,Skn-1_motif	AAGAA-motif, CAAT-box,TATA-box
BnaTOE2-3	ATCT-motif, Box 4,Box I,CG-motif,G-Box,I-box,TCT-motif	CGTCA-motif,ERE,P-box,TCA-element,TGA-element,TGACG-motif	MBS,TC-rich repeats	CAT-box,GCN4_motif,Skn-1_motif	AAGAA-motif,CAAT-box,TATA-box
BnaTOE3-1	3-AF1 binding site,AE-box,ATCT-motif,Box I,Sp1	CGTCA-motif,GARE-motif,TCA-element,TGACG-motif	ARE,HSE,LTR	5UTR Py-rich stretch,O2-site,Skn-1_motif	AAGAA-motif,CAAT-box,TATA-box
BnaTOE3-2	ACE,AE-box,ATCT-motif,Box I	GARE-motif,TCA-element	ARE,HSE,LTR	ATGCAAAT motif,O2-site	AAGAA-motif,Box III,CAAT-box,TATA-box
BnaSMZ-1	AE-box,ATCT-motif,Box 4,G-Box,Sp1,TCT-motif	ABRE,TGA-element	ARE,WUN-motif	5UTR Py-rich stretch,CAT-box,circadian	AAGAA-motif,Box III,CAAT-box, TATA-box
BnaSMZ-2	Box 4,Box I,G-Box, GATA-motif, GT1-motif,I-box	CGTCA-motif,GARE-motif, TGACG-motif	ARE,HSE,LTR, MBS,TC-rich repeats	CAT-box,Skn-1_motif	AAGAA-motif,CAAT-box,TATA-box
BnaSMZ-3	ACE,AE-box,Box 4,G-Box,Sp1	Not found	ARE,C-repeat/DRE,TC-rich repeats,WUN-motif	5UTR Py-rich stretch,CAT-box,CCAAT-box,Skn-1_motif, circadian	AAGAA-motif,Box III,CAAT-box,TATA-box
BnaSNZ	Box I,G-box,GAG-motif,GT1-motif,Sp1,box II	ABRE,CGTCA-motif,P-box,TGA-box, TGACG-motif	A-box,ARE,LTR, MBS	CCAAT-box,CCGTCC-box,GC-motif,circadian	AAGAA-motif,CAAT-box,TATA-box
