# Supplementary material for: Genome-wide exploration and characterization of miR172/euAP2 genes in Brassica napus L. for likely role in flower organ development
Source: BMC Plant Biol. 2019 Aug 1;19:336. doi: 10.1186/s12870-019-1936-2 (PMC6676641; doi:10.1186/s12870-019-1936-2)
Supplement: Supplementary file 5 — : Table S5 Flowering time of extreme material in 5 years of Chongqing (XLSX 9 kb) [file 12870_2019_1936_MOESM5_ESM.xlsx]

## Sheet: Sheet1
Table S5. The flowering time of extreme material in five years of ChongQing
Type	Accession number	Cq12FT (d)	Cq13FT (d)	Cq14FT (d)	Cq15FT (d)	Cq17FT (d)
Early flowering	18Z43	169	143	149	141	135
	18Z71	167	142	145	145	134
	18Z134	169	143	143	141	134
Late flowering	18Z44	175	152	163	161	151
	18Z88	175	157	164	166	155
	18Z163	175	155	164	167	153
