# Supplementary material for: Genome-wide exploration and characterization of miR172/euAP2 genes in Brassica napus L. for likely role in flower organ development
Source: BMC Plant Biol. 2019 Aug 1;19:336. doi: 10.1186/s12870-019-1936-2 (PMC6676641; doi:10.1186/s12870-019-1936-2)
Supplement: Supplementary file 6 — : Table S6 RNA-seq data of euAP2 genes in various tissues of ZS11 and in leaf and shoot tissues of early- and late-flowering lines (XLSX 15 kb) [file 12870_2019_1936_MOESM6_ESM.xlsx]

## Sheet: ZS11
Table S6. The FPKM value of euAP2 genes in various tissues of ZS11 .
Gene Name	Gene ID	Ro_f	St_f	Cal_f	Pe_f	Pi_f	Sta_f	Le_s_f	LeY_b	LeY_i	LeY_f	LeY_10d	LeY_24d	LeY_30d
BnaA01g34730D	BnaAP2-1	8.69843	1.57516	9.4649	15.9121	9.41307	4.9746	9.1931	1.52863	0.49484	1.17487	0.436999	1.55885	1.0199
BnaA03g53830D	BnaAP2-2	7.38025	2.3615	8.0699	25.7727	6.53941	13.3499	8.78348	0.854419	2.4932	1.41518	0.435147	1.31891	1.09568
BnaC01g01710D	BnaAP2-3	8.02515	3.22893	6.31646	s	10.2169	4.01871	8.6603	1.33537	1.83051	1.69167	0.832186	1.921	1.47066
BnaCnng39690D	BnaAP2-4	8.08772	3.20114	17.7788	9.01081	5.30267	6.90624	9.58525	1.0071	1.82986	2.11018	0.210763	2.80557	0.459083
BnaCnng71740D	BnaAP2-5	5.96616	0.114123	3.07403	22.4151	9.91961	4.26413	6.34408	0.78772	1.61632	0.393832	0.549629	4.19602	1.18897
BnaA09g54740D	BnaSMZ-1	0	0	0.0619	0	0	0	0.496314	0	0.0539585	0	0.056903	0.798108	0.077813
BnaC06g15540D	BnaSMZ-2	0	0.568252	0	0.17778	0.114687	0.261063	0	0.0733025	0	0.0761155	0	0	0
BnaC08g25840D	BnaSMZ-3	0.232802	0	0	0.055503	0.11229	0.129524	1.66531	0.224401	0.107209	0.165778	0.408719	2.15353	0.20759
BnaC02g15640D	BnaSNZ	0	1.52543	0	0	0	0	0	0	0	0	0	0	0
BnaA03g22100D	BnaTOE1-1	1.83345	8.54841	0.0895975	0.573246	1.83512	0.190841	6.41634	0.263764	0.539309	0.82292	0.290874	0.141154	0.250318
BnaA07g13990D	BnaTOE1-2	5.06843	6.32628	0.491001	1.06099	0.449123	3.20985	21.1704	3.92018	3.58019	6.44956	2.09511	8.88621	4.58254
BnaC03g26480D	BnaTOE1-3	1.94397	4.40622	0.148683	1.72891	1.85754	1.61132	45.054	1.00996	4.78492	1.58824	0.983111	0.736149	0.65915
BnaC04g15640D	BnaTOE1-4	6.94836	0	0.135778	0.487979	0.106362	3.0237	12.8357	1.18465	2.8626	3.07049	0.933167	0.662298	2.24097
BnaC09g13430D	BnaTOE1-5	0	2.65584	0	0	0	0	0	0	0	0	0	0	0
BnaA02g06490D	BnaTOE2-1	5.00371	4.29186	4.40965	4.91645	3.33454	9.2887	2.63549	1.73587	1.49991	1.36357	0.398537	1.88984	1.19673
BnaA10g12950D	BnaTOE2-2	3.53127	1.76536	3.4625	3.25195	2.37236	1.6906	8.13762	1.60544	3.15225	1.90103	1.69111	1.503	2.32697
BnaC09g35430D	BnaTOE2-3	2.64264	1.27136	1.99934	1.78746	1.51412	1.75633	3.3877	0.948854	2.04828	1.6181	1.2257	1.22398	1.3941
BnaA07g12050D	BnaTOE3-1	8.41385	0.81166	0.520552	0.044541	16.0665	0.429279	3.57508	3.39459	1.53232	1.44833	1.32011	0.865395	2.43731
BnaC07g16190D	BnaTOE3-2	2.88435	0	0.410256	0.285865	11.079	0.533656	4.17645	2.06053	1.88533	1.93778	1.32102	0.880722	2.57073

## Sheet: early and late flowering lines 
Table S6. The FPKM value of euAP2 genes in leaf and shoot tissues of early and late flowering lines
Gene Name	Gene ID	EL	LL	ES	LS		EV	LV	ER	LR
BnaA01g34730D	BnaAP2-1	3.55463	5.66424	1.87934	9.20433		3.54701	2.67701	0.311306	0.841019
BnaA03g53830D	BnaAP2-2	2.75517	2.74367	1.35072	2.69313		3.33018	4.74591	0.678196	1.57802
BnaC01g01710D	BnaAP2-3	1.99757	2.07522	1.79604	3.2966		2.42283	2.71678	0.731964	1.03429
BnaCnng39690D	BnaAP2-4	5.72693	5.72246	2.14336	3.73425		4.38967	5.4899	0.203899	1.22646
BnaCnng71740D	BnaAP2-5	4.05694	1.53105	3.60525	6.93257		5.81661	3.89724	0.980724	1.39945
BnaA09g54740D	BnaSMZ-1	0.0842482	0	0	0		0	0	0	0
BnaC06g15540D	BnaSMZ-2	0	0	0	0.0529613		0	0.11586	0	0
BnaC08g25840D	BnaSMZ-3	0.253423	1.16829	0	0.174409		0.458645	0.36221	0.0944665	0.099413
BnaC02g15640D	BnaSNZ	0	0	0	0		0	0	0	0
BnaA03g22100D	BnaTOE1-1	1.22932	2.17412	0.928532	1.23924		1.53499	0.293754	0.34543	0.13118
BnaA07g13990D	BnaTOE1-2	2.23616	2.12036	4.60103	7.97369		1.73869	2.69031	1.19163	0.196973
BnaC03g26480D	BnaTOE1-3	4.93699	9.7443	6.78844	9.61791		4.39968	7.12806	4.78878	1.27962
BnaC04g15640D	BnaTOE1-4	2.34796	2.62566	3.13823	4.02399		1.15231	2.69021	0.637671	0.115807
BnaC09g13430D	BnaTOE1-5	0.0900321	0	0.12035	0.352031		0.394266	0.492651	0.43163	0
BnaA02g06490D	BnaTOE2-1	0.111564	0.0593925	0.390522	0.556252		0.82263	0.672008	0.356513	0.580307
BnaA10g12950D	BnaTOE2-2	2.04587	1.24556	2.44632	2.48455		3.03371	3.49266	3.57961	2.62526
BnaC09g35430D	BnaTOE2-3	1.95398	1.63313	0.724281	0.954385		2.88713	2.66476	3.4356	1.67025
BnaA07g12050D	BnaTOE3-1	3.37062	3.54306	2.61946	3.50866		3.44171	5.61627	1.62579	1.89611
BnaC07g16190D	BnaTOE3-2	3.75727	4.40995	2.13786	2.35351		5.3264	5.81988	3.6214	2.7557
